# Supplementary material for: Physiology-inspired bifocal fronto-parietal tACS for working memory enhancement
Source: Heliyon. 2024 Sep 6;10(18):e37427. doi: 10.1016/j.heliyon.2024.e37427 (PMC11417162; doi:10.1016/j.heliyon.2024.e37427)
Supplement: Multimedia component 3 [file mmc3.zip]

Archive with 1 entries (1 files):
- Supplementary materials_Reports on statistics_MUNI.nb.html
